# Supplementary material for: Do Autism Spectrum and Autoimmune Disorders Share Predisposition Gene Signature Due to mTOR Signaling Pathway Controlling Expression?
Source: Int J Mol Sci. 2021 May 16;22(10):5248. doi: 10.3390/ijms22105248 (PMC8156237; doi:10.3390/ijms22105248)
Supplement: Supplementary file 1 [file ijms-22-05248-s001.zip]

Archive with 5 entries (4 files):
- ijms-1147705-SI/
- ijms-1147705-SI/mTOR-AID network.cys
- ijms-1147705-SI/Table S1. SFARI-Gene_genes_12-11-2020release.xlsx
- ijms-1147705-SI/Table S2. SFARI Gene database and AID genes divided.xlsx
- ijms-1147705-SI/Table S3. Degree of nodes.xlsx
