# Supplementary material for: Do Autism Spectrum and Autoimmune Disorders Share Predisposition Gene Signature Due to mTOR Signaling Pathway Controlling Expression?
Source: Int J Mol Sci. 2021 May 16;22(10):5248. doi: 10.3390/ijms22105248 (PMC8156237; doi:10.3390/ijms22105248)
Supplement: Supplementary file 1 [file ijms-22-05248-s001.zip › ijms-1147705-SI/Table S2. SFARI Gene database and AID genes divided.xlsx]

## Sheet: SFARI(whole)
FMRP target	mTOR signaling pathway	mTOR-modulated	Vitamin D sensitive	None
ACTB	ACTB	ABAT	ABAT	ABCA10
ADCY5	BRAF	ACTB	ABCA7	ABCA13
ADNP	BTRC	ACTN4	ADORA2A	ACE
AGAP1	CCT4	ACY1	ADRB2	ACHE
AGAP2	CREBBP	ADK	AGO3	ACTL6B
AGO1	CSNK1E	ADSL	ALDH1A3	ADA
AHDC1	CSNK2A1	AGAP2	ALDH5A1	ADCY3
AHI1	CTNNB1	AHI1	ALG6	ADORA3
AKAP9	CUL7	AKAP9	AMPD1	ADSS2
ANK2	DEPDC5	ALDH5A1	AMT	AFF2
ANK3	DOCK1	ANK3	ANKRD11	AGAP5
ANKRD11	DVL3	ANKRD11	ANKS1B	AGBL4
APBA2	DYRK1A	AP2S1	AP2S1	AGMO
APBB1	EEF1A2	APH1A	AR	AGO4
ARHGAP32	EIF4E	AR	ARHGAP5	AGTR2
ARID1B	EIF4G1	ARHGAP32	ARID1B	ANXA1
ARID2	HRAS	ARHGAP5	ARID2	AP1S2
ARNT2	IGF1	ARHGEF9	ARX	ARHGAP11B
ASH1L	LZTR1	ASTN2	ASTN2	ARHGEF10
ATP1A1	MAPK3	ATP1A1	ATP10A	ASAP2
ATP1A3	MTOR	ATP1A3	ATP1A1	ASB14
ATP2B2	NF1	AZGP1	AZGP1	ASMT
AUTS2	PAK1	BCAS1	BCAS1	ASPM
BIRC6	PAK2	BCKDK	BCKDK	ASXL3
BRD4	PIK3R2	BRCA2	CA6	ATP6V0A2
BRSK2	PRKCA	BRD4	CACNA1B	ATRX
CACNA1A	PRKCB	BST1	CACNA1F	AVPR1A
CACNA1B	PTEN	BTRC	CACNA2D3	AVPR1B
CACNA1E	PTPN11	C12ORF57	CAMK2A	BAZ2B
CACNA1G	PXDN	CADM1	CAMK4	BBS4
CACNA1I	RHEB	CAPRIN1	CAPRIN1	BCL11A
CACNB1	RPS6KA2	CASZ1	CASK	BCORL1
CADPS	RPS6KA3	CC2D1A	CCDC88C	BICDL1
CAMK2A	SLC7A5	CCNG1	CCT4	BRINP3
CAMK2B	SYNGAP1	CCNK	CD99L2	BRWD3
CASK	TAF1	CCT4	CDON	BTAF1
CC2D1A	TSC1	CD99L2	CGNL1	C15ORF62
CCDC88C	TSC2	CEP290	CHM	C4B
CDC42BPB	WNT1	CEP41	CLASP1	CACNA1C
CDKL5	XPO1	CHAMP1	CMIP	CACNA1D
CHD3	YY1	CHD2	CNTN5	CACNA1H
CHD7		CHD3	CNTNAP4	CACNA2D1
CHD8		CHD7	CSNK1E	CACNB2
CIC		CHD8	CUL3	CADM2
CLASP1		CHM	CUX2	CADPS2
CPT2		CHMP1A	DAPP1	CAPN12
CREBBP		CHRM3	DLG1	CARD11
CTNNB1		CLASP1	DLGAP1	CASC4
CTNND2		CNOT1	DLGAP2	CCDC91
CUL7		CNTN4	DLGAP3	CCIN
CUX1		CORO1A	DLX2	CCSER1
CUX2		CSDE1	DMPK	CD276
DAGLA		CSNK2A1	DMWD	CD38
DHX30		CTNNB1	DMXL2	CDH10
DIP2A		CUL7	DNAH3	CDH11
DIP2C		CUX1	DNER	CDH13
DLG2		CYFIP1	DOCK1	CDH22
DLG4		DDX3X	DOCK4	CDH8
DLGAP1		DENR	DYRK1A	CDH9
DLGAP2		DHCR7	EGR3	CDK13
DLGAP3		DHX30	ELP4	CDK8
DMWD		DLG1	EN2	CECR2
DMXL2		DLG4	ETFB	CELF4
DNAH17		DLL1	EXOC6	CELF6
DOCK1		DMPK	FHIT	CEP135
DOCK4		DMXL2	GABRA4	CHD1
DPP3		DOCK1	GABRB2	CHKB
DPYSL2		DOLK	GABRG3	CHRNA7
DPYSL3		DPP3	GRID1	CHRNB3
DSCAM		DPYD	GTF2I	CIB2
DST		DPYSL2	GUCY1A2	CLCN4
DYNC1H1		DYNC1H1	HCFC1	CLIP2
EEF1A2		EEF1A2	HECW2	CLN8
EHMT1		EGR3	HIVEP2	CLTCL1
EIF4G1		EHMT1	HIVEP3	CMPK2
EP300		EIF3G	HLA-G	CNGB3
EP400		EIF4E	HNRNPU	CNKSR2
EPPK1		EIF4G1	HRAS	CNOT3
EXOC3		ELOVL2	HTR3A	CNR1
EXOC6B		ELP4	IL1R2	CNTN3
FAN1		EP400	KCND2	CNTN6
FAT1		ERBIN	KCNJ15	CNTNAP2
FBN1		ETFB	KCNK7	CNTNAP3
FRMPD4		EXOC5	KCNMA1	CNTNAP5
GABBR2		EXOC6	KCNQ3	COL28A1
GALNT10		EXOC6B	KCNS3	CPEB4
GALNT2		FAM98C	KDM1B	CPZ
GGNBP2		FAN1	KDM4B	CSMD1
GNAS		FBXO11	KDM5C	CTCF
GRIK2		FBXO33	KNG1	CTNNA2
GRIK3		FHIT	LDB1	CTNNA3
GRIN1		FRK	LIN7B	CTTNBP2
GRIN2A		GGNBP2	LRBA	CX3CR1
GRIN2B		GLO1	LRP1	CYLC2
GRIP1		GNAS	MAOB	CYP11B1
GRM5		GNB1L	MAP1A	CYP27A1
HCFC1		GPC6	MBD4	DCC
HDAC4		GPD2	MCPH1	DDC
HDLBP		H2BC11	MED13L	DDHD2
HECTD4		HCFC1	MEGF10	DDX53
HERC2		HDAC8	MEIS2	DEAF1
HIVEP2		HDLBP	MPP6	DIPK2A
HIVEP3		HLA-A	MSR1	DISC1
HUWE1		HMGN1	MSX2	DIXDC1
INTS1		HNRNPH2	MTF1	DLX3
IQSEC2		HNRNPU	MTHFR	DLX6
ITPR1		HUWE1	MUC4	DMD
ITSN1		ICA1	MYO9B	DNAH10
KAT6A		ILF2	NAA15	DNMT3A
KCNB1		IQGAP3	NCKAP5	DOCK8
KCND2		IQSEC2	NCOA1	DPP10
KCNMA1		ITPR1	NEO1	DPP4
KCNQ2		ITSN1	NR1D1	DPP6
KCNQ3		JARID2	NR2F1	DRD1
KDM3B		JMJD1C	NRCAM	DRD2
KDM4B		KAT6A	NRP2	DRD3
KDM5B		KATNAL1	NTNG1	DUSP15
KDM5C		KDM4C	NTRK3	DYDC1
KDM6B		KDM5C	NUAK1	DYDC2
KIF13B		KDM6A	NUP133	EBF3
KIF5C		KIAA1586	NXF1	EFR3A
KMT2A		KIF13B	OPHN1	ELAVL2
KMT2C		KIF14	OTX1	ELAVL3
KMT2E		KMT2E	OXT	EMSY
LAMB1		KMT5B	OXTR	ENPP1
LDLR		KPTN	PACS1	EPC2
LEO1		KRR1	PAFAH1B2	EPHB2
LRBA		LAS1L	PAK1	ERG
LRP1		LDB1	PBX1	ERMN
LRP2		LDLR	PCCA	ESR2
MAP1A		LEO1	PCDH10	ESRRB
MBD3		LRBA	PCDH11X	EXT1
MBD5		LRP1	PHB	FABP5
MCM6		MAOA	PHF12	FAM47A
MED13		MAP1A	PHF8	FAM92B
MED13L		MBD1	PLXNA3	FBRSL1
MIB1		MBD4	POT1	FBXO40
MRTFB		MCM4	PPFIA1	FCRL6
MTOR		MCM6	PPP2CA	FEZF2
MYH10		MECP2	PRICKLE1	FGA
MYO16		MED13	PRICKLE2	FGF14
MYO5A		MEIS2	PRKD1	FGFR1
MYO9B		MEMO1	PRKD2	FMR1
MYT1L		MET	PTGS2	FOXG1
NAV2		MPP6	PTK7	FOXP1
NBEA		MSX2	RAB2A	FOXP2
NCAPH2		MTF1	RAI1	FXN
NCKAP1		MTHFR	RALA	GABRA3
NCOA1		MYH10	RASSF5	GABRB3
NCOR1		MYO1E	RERE	GALNT13
NEO1		NAA15	RIMS3	GALNT14
NF1		NAALADL2	RORA	GALNT8
NFIX		NCAPH2	RPS6KA2	GAS2
NLGN2		NCKAP1	SBF1	GATM
NLGN3		NIPBL	SETBP1	GDA
NPAS2		NOTCH2NL	SEZ6L2	GFAP
NR2F1		NR4A2	SGSM3	GIGYF1
NRP2		NRCAM	SHANK3	GIGYF2
NRXN1		NSD1	SIK1	GLIS1
NRXN2		NUDCD2	SIN3A	GLRA2
NRXN3		NUP155	SLC1A1	GNAI1
NSD1		NXF1	SLC22A15	GPC4
NTRK2		OFD1	SLC25A27	GPHN
NTRK3		OTX1	SLC25A39	GPR37
NUAK1		P4HA2	SLC35B1	GPR85
NUP133		PAK1	SLC6A3	GPX1
NXF1		PAPOLG	SLC7A3	GRIA1
OTUD7A		PATJ	SLC7A5	GRIA2
PACS1		PBX1	SLC9A9	GRID2
PACS2		PCCB	SLCO1B3	GRID2IP
PCDH10		PCDH10	SMARCA4	GRIK4
PCDH9		PCDHA11	SMARCC2	GRIK5
PCDHA4		PCDHA12	SMURF1	GRM7
PCDHAC2		PCDHA6	SPARCL1	GSTM1
PCM1		PDK2	SRGAP3	HCN1
PER1		PER2	SSRP1	HEPACAM
PHF12		PHB	STK39	HLA-B
PHF2		PHF12	STX1A	HLA-DPB1
PHRF1		PHF2	SYP	HLA-DRB1
PLCB1		PHF8	SYT1	HOMER1
PLXNA4		PHIP	TBL1XR1	HOXA1
PLXNB1		PHRF1	TCF20	HS3ST5
POLR3A		PIK3R2	TCF4	HSD11B1
PPP1R9B		PJA1	THBS1	HTR1B
PREX1		PLAUR	TRAF7	HTR3C
PRICKLE2		PLXNB1	TRIM23	HYDIN
PRKCB		PNPLA7	TSHZ3	IL1RAPL1
PRR12		POGZ	TSPAN4	IL1RAPL2
PTEN		POLA2	TTN	IMMP2L
PTPN11		POLR3A	UNC5D	INPP1
PTPRT		POMT1	UPF2	INTS6
PXDN		PPM1D	VAMP2	IRF2BPL
RALGAPB		PPP2CA	VASH1	ITGB3
RAPGEF4		PPP2R1B	VDR	KANK1
RELN		PPP2R5D	WDFY3	KANSL1
RERE		PPP5C	WDR26	KAT2B
SAMD11		PRICKLE1	XPO1	KATNAL2
SASH1		PRKAR1B	ZBTB16	KCNC1
SBF1		PRKD2	ZMYND8	KCND3
SCN2A		PRKDC	ZNF385B	KCNJ10
SCN8A		PRPF39	ZNF462	KCTD13
SETD2		PSMD12	ZSWIM6	KHDRBS2
SETD5		PTEN		KIAA0232
SETDB1		PXDN		KIRREL3
SETDB2		RAB2A		KLF16
SEZ6L2		RAD21		KRT26
SF3B1		RAI1		LAMA1
SGSH		RALA		LEP
SH3RF3		RBM27		LILRB2
SHANK1		RERE		LMX1B
SHANK2		RLIM		LNPK
SHANK3		RNF25		LRFN2
SKI		RNF38		LRFN5
SLC12A5		RPL10		LRRC1
SLC1A2		RSRC1		LRRC4
SLC24A2		SAE1		LRRC4C
SLC27A4		SCFD2		LZTS2
SLC6A1		SCP2		MACROD2
SLITRK5		SERPINE1		MAGEL2
SMARCA2		SET		MAPT-AS1
SMARCA4		SETD1A		MARK1
SMARCC2		SETD5		MBD6
SNAP25		SETDB1		MBOAT7
SND1		SETDB2		MDGA2
SON		SEZ6L2		MED12L
SPARCL1		SF3B1		MEF2C
SPEN		SGSH		MEGF11
SRGAP3		SGSM3		METTL26
SSRP1		SIN3A		MFRP
STXBP1		SLC12A5		MIR137
STXBP5		SLC25A12		MKX
SYN1		SLC27A4		MLANA
SYNE1		SLC35B1		MNT
SYNGAP1		SLC4A10		MSANTD2
SYNJ1		SMARCA2		MSNP1AS
SYT1		SMARCC2		MUC12
TAF1		SMC1A		MYH4
TANC2		SMC3		MYLK
TAOK1		SMG6		MYO5C
TAOK2		SND1		MYOCD
TCF20		SNX14		NACC1
TCF4		SNX5		NDUFA5
THRA		SOD1		NEGR1
TNRC6B		SON		NEXMIF
TOP3B		SPEN		NFE2L3
TRIM32		SRCAP		NFIA
TRIO		SRPRA		NFIB
TRIP12		ST7		NINL
TRRAP		STK39		NIPA1
TSC2		STX1A		NIPA2
TSHZ3		STXBP1		NLGN1
TSPAN7		SUPT16H		NLGN4X
TSPOAP1		SYAP1		NLGN4Y
UBE3C		SYNCRIP		NOVA2
UBR1		SYNGAP1		NR3C2
UBR5		SYT1		NSMCE3
UNC13A		TAF1C		NTNG2
UPF2		TAF6		NTRK1
USP7		TAOK2		NXPH1
USP9X		TBC1D23		OCRL
VAMP2		TBCK		ODF3L2
WASF1		TCF4		OR1C1
WDFY3		TET2		OR2M4
YWHAG		TFB2M		OR2T10
ZC3H4		THBS1		OR52M1
ZFYVE26		TM9SF4		P2RX5
ZMIZ1		TMLHE		PAH
ZNF18		TNRC6B		PARD3B
ZNF462		TOP3B		PAX5
ZNF827		TRAPPC2L		PAX6
		TRAPPC6B		PCDH15
		TRIM32		PCDH19
		TRIP12		PCDHA1
		TSC1		PCDHA10
		TSC2		PCDHA13
		TSPAN4		PCDHA2
		TTI2		PCDHA3
		TUBGCP5		PCDHA5
		UBE2H		PCDHA7
		UBE3C		PCDHA8
		UBR5		PCDHA9
		UIMC1		PCDHAC1
		UPF2		PDCD1
		UPF3B		PDE1C
		USP15		PEBP4
		USP7		PEX7
		USP9X		PHF21A
		VDR		PHF3
		WAC		PIK3CG
		WWOX		PITX1
		WWP1		PLCD4
		XPC		PLN
		XPO1		POMGNT1
		XRCC6		PON1
		YWHAE		POU3F3
		YWHAG		PPP1R1B
		YY1		PRKN
		ZC3H11A		PRODH
		ZMYND11		PRUNE2
		ZMYND8		PSD3
		ZNF292		PTBP2
		ZNF548		PTCHD1
		ZNF559		PTCHD1-AS
		ZWILCH		PTPRB
				PTPRC
				PYHIN1
				QRICH1
				RAB11FIP5
				RAB39B
				RAB43
				RAC1
				RAD21L1
				RANBP17
				RBFOX1
				REEP3
				RFX3
				RGS7
				RHOXF1
				RIMS1
				RIMS2
				RIT2
				RNF135
				ROBO2
				RORB
				RP11-1407O15.2
				RPS10P2-AS1
				SATB1
				SATB2
				SCAF4
				SCN1A
				SCN4A
				SCN9A
				SDC2
				SEMA5A
				SETD1B
				SHOX
				SLC22A9
				SLC29A4
				SLC38A10
				SLC45A1
				SLC6A4
				SLC6A8
				SLC7A7
				SLC9A6
				SMAD4
				SNTG2
				SORCS3
				SOX5
				SOX6
				SPAST
				SPP2
				SRSF11
				SSPO
				ST8SIA2
				STAG1
				STYK1
				SYBU
				SYCE1
				SYN2
				SYT17
				TBC1D31
				TBC1D5
				TBL1X
				TBR1
				TBX1
				TBX22
				TCF7L2
				TDO2
				TECTA
				TEK
				TERB2
				TERF2
				TET3
				TLK2
				TM4SF19
				TM4SF20
				TMEM134
				TMEM39B
				TNS2
				TPO
				TRAPPC9
				TRIM33
				TRPC6
				TRPM1
				TSPAN17
				TTC25
				UBE3A
				UBN2
				UNC79
				UNC80
				USH2A
				USP45
				USP9Y
				VEZF1
				VIL1
				VPS13B
				VSIG4
				VWA7
				WDFY4
				WNK3
				YEATS2
				YTHDC2
				ZBTB20
				ZNF517
				ZNF626
				ZNF713
				ZNF774
				ZNF804A

## Sheet: autoimmune disorders genes
FMRP target	mTOR signaling pathway	mTOR-modulated	Vitamin D sensitive	None
SNUPN	MAPK14	C14ORF1	C21ORF58	HIF1A
RASGRP1	EIF2S3	C21ORF58	SH2B3	HM13
ADAR	NEDD4L	CD24	CHAF1A	IPPK
NXF1	GNB1	MICA	TSPAN2	TNFRSF18
USP20	GRB2	RPL17	TRIB1	AC034220.3
AFG3L2	IGF1	SNUPN	UBE2E3	AC116366.6
CSNK1G2	IGF1R	RBM6	NXF1	AF064858.8
PRICKLE2	INS	ADAM10	JUNB	AP4B1-AS1
DOCK3	IRS1	FLOT1	SORBS1	ATP8A2P1
DSCAM	LRP5	STX6	CXCR6	C21ORF91
EGR1	NCK1	RABEPK	CYP2D6	C6ORF120
ERBB2	NFKB1	ADAR	BRD8	DNAJC27-AS1
COBL	NFKBIA	CDKN2B	LECT1	DYNLL1-AS1
CAMTA1	PDK1	UBAC1	ADAMTS7	HCG17
CLEC16A	PPARG	CFDP1	DUSP1	HCG20
RPUSD2	PRKCSH	NXF1	TAGAP	HCP5
GNA12	PTEN	JUNB	CLU	HLA-DQB1-AS1
GNAO1	RNF123	IGF2BP2	CLIC1	HLA-DRB3
GNB1	SGK1	TRAF3IP2	CCR3	HLA-L
GRM4	TBP	FUSIP1	ZPBP2	NAT2
STRN4	TCF7	HPSE	SIRPA	ADA
SPP1	TNF	BRD8	CREB3	KIR2DL1
HOXA5	TNFRSF1A	STARD3	CTLA4	LY75
APOE	TP53	CDC37	CYP24A1	CDH13
IGF1R	SYNGAP1	AP4S1	VDR	EBI3
IRS1	MAPKAPK2	ABCB8	DDIT3	SSX3
ITPR3	ELMO1	DUSP1	PRICKLE2	SPRY1
SLC6A17		CCDC101	SLC30A8	EFS
AFF3		NLRP3	ELF2	PRSS16
LMO7		C1QTNF6	ELK3	IKZF1
LRP5		CLU	ENG	TLR6
MPZ		CLIC1	ESR1	CEBPA
MYO9B		TMEM170A	ETS2	DEAF1
ACLY		RBM45	ALCAM	CEBPG
NFKB1		IL17RE	F5	CD226
NOTCH1		ATF6B	F8	PHTF1
NTRK2		CSNK1G2	F13B	MASP2
MINK1		CRP	RAB11FIP2	SPINK5
PGM1		CST3	NLRP1	ADAMTS13
PLXNA2		CREB3	AKR1B1	BTN3A2
POLG		CTSH	ELK1	MAP4K1
CCHCR1		CTSL1	LAT2	ATXN2L
PRKCQ		CYBA	FOS	ADCY3
PRF1		CYP24A1	TAP1	SORCS1
PSMC5		VDR	FOSL2	FCRL3
PTEN		DDIT3	LAT	RMI2
PTPRN2		DDOST	FLRT3	RAB39B
PYGL		PPP1R18	PRKD2	MAS1L
BCR		DHCR7	LY6G6D	PRAP1
IFIH1		DXO	GREM1	CYP2R1
SHB		EIF2S3	TAF5L	LRRK2
SLC8A1		ELF2	RBMS3	CCR1
STAT5B		ELK3	AMT	CCR5
CDKL5		EMP3	CXCR3	CCR7
SVIL		ENO1	GSDMA	CCR8
TCF7L2		ERBB3	GPX4	CNTN1
TIAM1		ESR1	GRB2	ADM
TNFAIP3		ALCAM	CCDC22	CREM
VARS2		JMJD1C	GTF2B	GAB3
FHOD3		EFR3B	CFH	MYO3B
ASCC2		CAMTA1	SPP1	CRYAB
F2		NEDD4L	HLA-DMB	ARHGAP42
SORBS2		ELK1	HLA-G	CSF3R
NCOA1		LAT2	AIRE	GRINL1A
SYNGAP1		FOS	APEH	DNAH2
MTMR3		TAP1	APOA1	HORMAD2
KCNH7		FOSL2	NOS2	CTRB1
SPAG9		LEMD3	IGFBP3	CYBB
BCAR1		LAT	RBPJ	CYP11B2
NCOR2		CORO1C	FAS	CLECL1
PDE4DIP		FLRT3	IL1A	DAG1
NUP93		RNASEH1	IL1R1	ACE
MED24		XRCC6	IL1RN	LONRF2
KIAA1109		WDR72	IL2RG	AES
		RAB3GAP2	IL4R	DEFB1
		PRKD2	IL6	GLIS3
		HIBCH	IL7R	CLEC4C
		GC	IL8	PSORS1C1
		HAVCR1	IL8RB	AGER
		EIF3K	IL15	DNMT3A
		GPD2	IL17A	AGTR1
		ANG	IRF1	GPR183
		SPRYD4	IRS1	EDA
		DLL1	AR	EGFR
		GPX4	KCNN1	ELANE
		GRB2	KCNQ1	ELF5
		CCDC22	KRT18	ELK4
		BRD7	AFF3	ERBB4
		GRM4	SMAD3	ETS1
		GTF2B	MCL1	EVC
		GTF2F1	MEFV	EXTL1
		GTF2F2	MMP1	TF
		TRA2A	MMP9	ALDH2
		SPP1	MPZ	FAP
		HLA-A	MSH5	ZNF25
		HLA-DMA	MSI1	DOK6
		HLA-DQB1	MTHFR	MS4A1
		HLA-E	MYO9B	FCGR2A
		HMGB1	NAB1	FCGR3B
		HMGA1	CD14	FCN1
		HNRNPD	NRP1	FGB
		APEH	NEUROD1	RRAS2
		HSPD1	NFATC3	CARD8
		UBAC2	NFKBIA	FOXC1
		IDE	OAS1	FOXJ1
		AVP	MINK1	MCF2L2
		IFNGR1	NEU1	TAB2
		IGF1R	DNAJC27	FLT1
		RBPJ	PKLR	NUP210
		IL1RAP	PLCG2	FLT3LG
		IL1RN	SERPINF2	FLT4
		IL4R	PLXNA2	WDR7
		IRF2	IL17RD	SMCHD1
		AR	BNC2	PSD3
		KCNJ11	BANK1	SIRT1
		TNPO1	USP40	FPR1
		CENPW	PLXNA3	CD2AP
		KRT18	HHAT	CBLC
		LPL	BTNL2	IL17RA
		LGALS3	PSMB1	IL27
		LNPEP	PSMB8	ALPL
		SAMD12	PSMC2	FUT2
		CENPP	PTPN2	DARC
		LRP5	PTPRN	WDR27
		SMAD2	PTPRN2	FRMD3
		SMAD3	BCL2	GAD1
		SMAD5	RNF5	SH2B1
		MCL1	RPS5	MAGI3
		MAP3K1	BDNF	PTPN22
		MICB	S100A9	GATA4
		MSH5	CCL5	GCDH
		MTHFR	CCL19	GCLC
		NAB2	CXCL11	ABO
		NCK1	SDC1	TMEM80
		CD14	CXCL12	MAMSTR
		ACLY	RNF123	IZUMO1
		NRP1	GALNT11	ANGPT2
		NFKBIA	MAP2K4	GPR35
		NFYC	SGK1	GPX1
		NIT1	PRG4	DEXI
		OAS1	SIM1	CXCL1
		MINK1	SLC8A1	CXCL2
		SUV420H1	SLCO2A1	CXCL3
		SBDS	SLC22A2	GSTM1
		NEU1	AACS	BLNK
		DNAJC27	HYAL1	TBX21
		POP5	SRP9	ANXA1
		CUTA	SRPK1	VSX1
		ERAP1	TBP	HLA-B
		ACP1	TCF7	HLA-C
		PGAM1	TCF7L2	HLA-DOB
		PGM1	TCF12	HLA-DPA1
		PLP2	TGFBR1	HLA-DQA1
		SIAE	TIMP1	HLA-DQA2
		MED1	ICAM5	HLA-DQB2
		LEPR	TNFAIP3	HLA-DRB1
		TXNL4B	TNFRSF1A	HLA-DPB1
		ATG16L1	TRAF3	HLA-DRB4
		TMLHE	TNFRSF4	HLA-DRB5
		RNLS	VEGFA	HNF4A
		CNDP2	ZBTB16	HP
		BRCC3	LUZP1	HTR1A
		SELENOS	NPHS2	ICAM1
		PRKCSH	IL1R2	IRF8
		ZMAT5	FTO	NOS1
		PSMA3	GPANK1	IFI16
		PSMA6	FHOD3	IFNG
		PSMB1	NUP214	IFNGR2
		PSMC2	RNF39	IGF2
		PSMC5	HES1	IL1B
		PTEN	KIRREL2	IL2
		MTA3	F2	IL2RA
		PTPN2	CNDP1	FASLG
		PYGL	RELT	IL2RB
		RALB	TSLP	IL4
		RARG	CAV2	IL6R
		RNF4	LY6D	IL7
		RNF5	RUNX1	IL8RA
		RPS5	RUNX1T1	IL10
		RPS7	NCOA1	IL12A
		RPS26	EIF3C	IL12B
		RXRA	CBLB	IL12RB1
		RXRB	TNFSF12	IL12RB2
		S100A9	IER3	IL13
		S100A11	SYNJ2	TNFRSF9
		RNF123	MTMR3	IL18
		GALNT11	RPL14	CXCL10
		ATL2	CD3D	INPPL1
		SGK1	LPAR2	PDX1
		BLVRB	CD247	IRF5
		BMP1	TM9SF2	ISL1
		SKIV2L	CD28	ITGAM
		SLC1A5	TNFSF8	JUP
		SLPI	EIF2AK3	KIR2DL2
		FUNDC2	IL27RA	KLRB1
		SMARCE1	BCAR1	KLRC2
		SOD1	CD40LG	KLRC3
		SOX2	NCOR2	KLRD1
		SP3	KIAA1109	SUMO4
		HYAL1		SBK1
		SRP9		LAG3
		SRPK1		LCK
		SULT1A1		LCN2
		SVIL		LEP
		TAP2		LIPC
		TAPBP		LIPE
		TBP		SNX19
		TCEA1		LRMP
		TCF7L2		LTA
		TCF12		LTB
		TCTE3		LTK
		THRB		MIR146A
		TIMP1		MBL2
		TNFRSF1A		CIITA
		TP53		CXCL9
		TRPC1		MAP3K9
		TUFM		MMP2
		TYK2		MMP8
		UCP2		MMP19
		VARS2		MRC1
		VEGFA		MYO1B
		WIPF1		MTNR1B
		WFS1		MYF6
		TRIM26		NOS3
		FTO		NOTCH3
		CENPO		NOTCH4
		GPANK1		NOV
		AAGAB		NPAT
		NAA25		ATP2A1
		THOC7		TNFRSF11B
		NUP214		P2RX7
		NCOA4		IL21R
		SETD7		PAX4
		ACTN4		FOXP3
		HES1		MRPL4
		CDCA7		ADIPOR1
		ZNF644		TLR7
		ASCC2		TLR8
		COQ5		PDCD1
		FAM120B		KLRF1
		CAT		PDE1B
		REPS1		IL23A
		AP3B1		GHRL
		MKNK1		PHEX
		CAV2		SERPINA4
		RUNX1		IL17D
		DYNLL1		UBASH3A
		EIF3C		SLC37A1
		EIF3H		TREM1
		CBLB		POMC
		B4GALT3		PON1
		TNFSF13		RBFOX1
		SAP30		QRICH1
		SYNGAP1		LAX1
		MTMR3		RASIP1
		SKAP2		PHF10
		FUBP3		SLC29A3
		P4HA2		SIRPG
		RPL14		PRB4
		LPAR2		SRGN
		AIMP1		GSDMB
		HMGN3		APOBR
		UBE4A		EIF2AK2
		RAB9A		PRL
		SLC9A3R1		PRPH
		TM9SF2		PRSS2
		ORMDL3		TWNK
		SOX13		PANX2
		PDE4DIP		RETN
		NUP93		CCR4
		RNF10		G6PC2
				PTPRC
				CXCL16
				BCAT1
				RAB5B
				GCK
				RAC2
				IL21
				RASA2
				ACE2
				RGS1
				RGS2
				BCL3
				BCL6
				BACH2
				HPSE2
				TNFRSF17
				CFB
				CCL3
				CCL4
				CCL7
				CCL23
				CCL24
				CXCL6
				CXCL5
				SELL
				CLSTN2
				CRLF2
				ERAP2
				IKZF4
				SH3BP2
				SHBG
				IL25
				ACD
				SLC1A3
				SLC11A1
				SLC22A1
				SLC22A3
				SLC22A4
				SLC22A5
				SNAPC4
				SOD2
				SSR2
				SSX2
				STAT4
				SULT1C2
				SUOX
				CNTN2
				HNF1A
				HNF1B
				TGFBI
				TGFBR2
				TPO
				THY1
				TLE2
				TLR1
				TLR2
				TLR3
				TLR4
				TNFRSF1B
				TNXB
				C2
				C4A
				TRIP6
				C4B
				INS-IGF2
				TNFSF4
				CCR2
				UCP3
				UMOD
				CLRN1
				VCAM1
				VDR
				VEGFC
				TRPV1
				ZAP70
				ZNF32
				CXCR4
				PLA2G7
				ANKRD55
				RABEP2
				THSD4
				CALD1
				CCDC92
				CUBN
				ZKSCAN3
				ADAM33
				PDCD1LG2
				CD276
				SLC19A3
				DOCK8
				MIA
				ITCH
				PRAM1
				RECK
				ADO
				NFATC2IP
				ZNF587
				RBM17
				FCN3
				UNC5C
				EIF3F
				S1PR4
				DLK1
				IL18RAP
				DPM1
				ACVR1
				MAP3K14
				SOCS3
				TCEAL8
				IL33
				UNC119
				REPS2
				KCNAB3
				ACVR2A
				CD4
				IL32
				SPECC1
				CD83
				PGAP3
				CD163
				KL
				ADIPOQ
				CD101
				NCR2
				NCR1
				STX8
				ENTPD1
				CD40
				CEP135
				CD69
				CD70
				CD79A
				PHACTR2
				TNFSF15
				NR1I3
				CLEC2B
				IBD5
				IGF2-AS
				IGHV4-31
				IGKV3-20
				LINC00243
				LINC00535
				MEF2CAS1
				RAPGEF4-AS1
				RP1-179N16.6
				RP11-102L12.2
				RP11-129J12.1
				RP11-373D23.3
				RP11-420B22.1
				RP11-47P18.2
				RP11-509E16.1
				RP11-705C15.2
				RP11-705C15.3
				RP11-75L1.2
				RP11-77C3.3
				RP11-94L15.2
				TAPT1-AS1
				TP53TG1
				TRGV3
				ZEB2P1
				ZNRD1-AS1
