# Supplementary material for: Do Autism Spectrum and Autoimmune Disorders Share Predisposition Gene Signature Due to mTOR Signaling Pathway Controlling Expression?
Source: Int J Mol Sci. 2021 May 16;22(10):5248. doi: 10.3390/ijms22105248 (PMC8156237; doi:10.3390/ijms22105248)
Supplement: Supplementary file 1 [file ijms-22-05248-s001.zip › ijms-1147705-SI/Table S3. Degree of nodes.xlsx]

## Sheet: 0.95
name	Degree
TNF	12
EIF3F	9
HLA-DMA	8
EGFR	8
VEGFA	8
HLA-A	7
HLA-DQB1	7
IL1B	6
TYK2	6
GRB2	6
SMAD3	6
IL4	5
LEP	5
IL10	5
HLA-E	5
RUNX1	5
TLR4	5
TP53	5
MAPK14	5
HLA-B	5
HLA-C	5
INS	5
FLT1	4
TNFRSF1A	4
TAB2	4
CD14	4
LAT	4
HMGB1	4
IRS1	4
PPARG	4
NOTCH3	4
SIRT1	4
IGF2	4
TGFBR2	3
IFNG	3
HSPD1	3
VDR	3
HLA-DPA1	3
IL2	3
MMP2	3
ETS1	3
CEBPA	3
TLR1	3
TLR2	3
FOS	3
HIF1A	3
LCK	3
SOCS3	3
NLRP3	3
BLNK	3
NFKB1	3
ADIPOQ	3
ACVR2A	3
SMAD5	3
SMAD2	3
NUP210	2
STAT4	2
LTA	2
IL1RN	2
IL13	2
IFNGR1	2
TAPBP	2
KLRD1	2
KLRC2	2
TLE2	2
HES1	2
RBPJ	2
FLT4	2
IL4R	2
SOD1	2
RAC2	2
SLPI	2
HLA-DQA1	2
HLA-DQA2	2
CYBA	2
PTEN	2
ZAP70	2
SOD2	2
NOS3	2
TIMP1	2
NCK1	2
CBLB	2
CAT	2
LEPR	2
AVP	2
NOTCH4	2
TNFRSF1B	2
ACVR1	2
CRP	2
TNFRSF17	1
TNFSF13	1
TCF12	1
TUFM	1
MRPL4	1
MYF6	1
MAP4K1	1
PDX1	1
INPPL1	1
IL1RAP	1
IL17RA	1
IL17RE	1
IGF1R	1
IL12RB1	1
IFNGR2	1
HNF4A	1
PTPN22	1
TAP2	1
TAP1	1
SNAPC4	1
IL6R	1
NUP93	1
NUP214	1
FOXP3	1
TRIP6	1
TBP	1
ELMO1	1
RPS5	1
EIF3H	1
RPL17	1
RPL14	1
RPS26	1
RPS7	1
EIF3K	1
EIF3C	1
EIF2S3	1
PTPN2	1
ESR1	1
ERBB3	1
HLA-DOB	1
SMARCE1	1
DLL1	1
CUBN	1
GC	1
HLA-DRB1	1
HLA-DPB1	1
HLA-DRB5	1
HLA-DQB2	1
LCN2	1
ICAM1	1
VCAM1	1
IL18	1
CREM	1
GCK	1
NRP1	1
CIITA	1
MAP3K1	1
S100A9	1
EIF2AK2	1
IDE	1
CD40	1
ERBB4	1
GPX1	1
CARD8	1
PHF10	1
TCF7	1
BCL6	1
NFKBIA	1
BCL3	1
POMC	1
REPS2	1
CD4	1
AR	1
ANGPT2	1
ALDH2	1
PTPRC	1
REPS1	1
AGER	1
ADM	1
RXRA	1
IGF1	1
MED1	1
LPAR2	1
ITGAM	1
CYBB	1
ADAM10	1
ELANE	1
XRCC6	1

## Sheet: 0.7
name	Degree
TNF	56
INS	44
VEGFA	38
GNB1	31
NFKB1	29
EGFR	28
LPAR2	27
GRM4	24
HLA-A	23
HLA-DQB1	23
TP53	23
IGF1	22
TYK2	21
HLA-E	20
SIRT1	20
CRP	20
MAPK14	19
LEP	18
IL1B	18
GRB2	18
IRS1	17
OAS1	16
FOS	16
LAT	16
ICAM1	15
IL10	15
DYNLL1	15
TRIM26	14
HIF1A	14
LCK	14
SOCS3	14
HLA-DRB1	13
IRF2	13
PPARG	13
TNFRSF1B	13
IGF2	13
IL4	12
CXCL1	12
VCAM1	12
IL2	12
TLR4	12
ITCH	12
NOS3	12
ADIPOQ	12
HLA-B	12
HLA-C	12
IRF5	12
ADAM10	12
VDR	11
HLA-DQA1	11
HLA-DQA2	11
CTSH	11
ERBB4	11
NLRP3	11
TIMP1	11
AVP	11
NOTCH4	11
RETN	11
HLA-DMA	10
HLA-DPA1	10
HLA-DPB1	10
HLA-DRB5	10
HLA-DQB2	10
MMP2	10
HP	10
ETS1	10
RUNX1	10
CEBPA	10
CBLB	10
NFKBIA	10
SMAD3	10
IFNGR1	9
EIF3F	9
HMGB1	9
MAP3K14	8
LTA	8
PSMA3	8
HPSE	8
MMP8	8
CYBA	8
PTEN	8
MAP3K1	8
TNFRSF1A	8
CLU	8
TLR2	8
CD14	8
PSMC2	8
PSMC5	8
POMC	8
SPP1	8
LEPR	8
ITGAM	8
CYBB	8
TF	8
VEGFC	8
IL13	7
PSMB1	7
PSMA6	7
IL2RA	7
IL4R	7
ESR1	7
SSR2	7
SOD1	7
CXCR4	7
NEU1	7
SLPI	7
LCN2	7
GCK	7
CIITA	7
CCL4	7
CD40	7
NCK1	7
CAT	7
AGTR1	7
IRF8	7
JUP	7
FGB	7
LTB	6
IFNG	6
HNF4A	6
FLT4	6
FLT1	6
PRL	6
RAC2	6
CXCL10	6
IL18	6
TAB2	6
EIF2AK2	6
ZAP70	6
SOD2	6
CST3	6
PTPRC	6
REPS1	6
MED1	6
NOTCH3	6
C4A	6
NUP210	5
MRPL4	5
STAT4	5
FOXP3	5
HLA-DOB	5
SMARCE1	5
CXCL9	5
CXCL2	5
PGM1	5
GC	5
GAD1	5
NRP1	5
TLR1	5
CD4	5
ANXA1	5
RXRA	5
UCP2	5
LPL	5
ADAR	5
SRGN	5
ACTN4	5
ELANE	5
TGFBR2	4
RNF4	4
IL7	4
KL	4
IL12RB1	4
IL12B	4
TCF7L2	4
TLE2	4
HES1	4
SNAPC4	4
IL2RB	4
MTNR1B	4
GHRL	4
TRIP6	4
RBPJ	4
TBP	4
PTPN2	4
NEDD4L	4
FPR1	4
CYP2R1	4
ORMDL3	4
CXCL3	4
MICA	4
CCR7	4
CCR5	4
IDE	4
CD79A	4
GCLC	4
BLNK	4
GTF2B	4
TCF7	4
BCL6	4
SHBG	4
ADCY3	4
CLEC4C	4
CXCL16	4
SMAD5	4
SMAD2	4
ACE	4
TBX21	3
TLR3	3
MAP4K1	3
UCP3	3
LIPE	3
IL23A	3
IL17RE	3
IL1RN	3
IGF1R	3
HSPD1	3
KLRD1	3
RBM17	3
GTF2F1	3
GPR183	3
HTR1A	3
S1PR4	3
GPX4	3
GATA4	3
SH2B1	3
ELMO1	3
RPS5	3
RPL17	3
RPS26	3
RPS7	3
SOX2	3
ERBB3	3
LGALS3	3
UBE4A	3
DDOST	3
CXCL6	3
CXCL5	3
FCGR2A	3
PON1	3
LRRK2	3
TLR6	3
CCR8	3
CCR4	3
CCR2	3
CCR1	3
CCL3	3
PHF10	3
BCL3	3
RAB5B	3
AR	3
CNDP2	3
ALDH2	3
AGER	3
ADM	3
FAM120B	3
SLC11A1	3
ACVR2A	3
ACVR1	3
CD2AP	3
SULT1A1	2
SUMO4	2
SYNGAP1	2
RAB9A	2
TCTE3	2
TLR7	2
TLR8	2
NFATC2IP	2
NCR1	2
NR1I3	2
MYF6	2
UBAC1	2
RNF123	2
ISL1	2
INPPL1	2
IL33	2
IL1RAP	2
IL17RA	2
IL17D	2
JUNB	2
IFNGR2	2
INS-IGF2	2
LRP5	2
TAPBP	2
TAP2	2
TAP1	2
LNPEP	2
KLRC2	2
KIR2DL1	2
HAVCR1	2
GTF2F2	2
IL6R	2
GSTM1	2
RRAS2	2
NUP93	2
NUP214	2
G6PC2	2
FTO	2
ELK4	2
RPL14	2
EIF2S3	2
NOS1	2
DUSP1	2
DNMT3A	2
DNAH2	2
DLL1	2
CYP24A1	2
RALB	2
CRYAB	2
CREM	2
PLA2G7	2
NFYC	2
CEBPG	2
DDIT3	2
CDC37	2
CD24	2
S100A9	2
CD163	2
SLC9A3R1	2
CCDC92	2
CCDC22	2
CAV2	2
GPX1	2
PRKCSH	2
WFS1	2
HNRNPD	2
C2	2
REPS2	2
ANGPT2	2
ALCAM	2
ACLY	2
MTHFR	2
XRCC6	2
WIPF1	1
TNFRSF17	1
TNFSF13	1
TNFRSF9	1
WDR27	1
SVIL	1
SULT1C2	1
STX8	1
STX6	1
SRP9	1
TNFRSF11B	1
SETD7	1
SELL	1
RXRB	1
TNFRSF18	1
RMI2	1
RASA2	1
RARG	1
WDR7	1
RAB3GAP2	1
RAB39B	1
PGAP3	1
STARD3	1
NXF1	1
SNUPN	1
THOC7	1
P2RX7	1
TCEA1	1
TCF12	1
MTA3	1
TUFM	1
MRC1	1
NCR2	1
LIPC	1
RABEP2	1
PDX1	1
MCL1	1
IL27	1
IL21	1
IL18RAP	1
IL25	1
TRAF3IP2	1
IL12RB2	1
IL12A	1
IGF2BP2	1
NOV	1
IFI16	1
HPSE2	1
KLRC3	1
PDCD1LG2	1
PTPN22	1
PDCD1	1
LAG3	1
PDK1	1
HIBCH	1
GSDMB	1
SPRY1	1
GLIS3	1
KCNJ11	1
LAT2	1
FASLG	1
ENO1	1
ELK1	1
EIF3H	1
EIF3K	1
EIF3C	1
EBI3	1
DPM1	1
LRMP	1
DAG1	1
DHCR7	1
CUBN	1
TNFSF4	1
CSF3R	1
MBL2	1
CRLF2	1
CREB3	1
CLIC1	1
CFDP1	1
CEP135	1
CD83	1
CD69	1
CD226	1
CD101	1
CCL7	1
CBLC	1
CARD8	1
DXO	1
BRD7	1
FUT2	1
B4GALT3	1
AP3B1	1
S100A11	1
ALPL	1
THY1	1
ADIPOR1	1
ADA	1
ACE2	1
ACD	1
